# Supplementary material for: Efficacy and Tolerability of a Chemically Characterized Scutellaria lateriflora L. Extract-Based Food Supplement for Sleep Management: A Single-Center, Controlled, Randomized, Crossover, Double-Blind Clinical Trial
Source: Nutrients. 2025 Apr 28;17(9):1491. doi: 10.3390/nu17091491 (PMC12073644; doi:10.3390/nu17091491)
Supplement: Supplementary file 1 [file nutrients-17-01491-s001.zip]

Archive with 1 entries (1 files):
- nutrients-3558070-supplementary.pdf
